# Supplementary material for: 78,000-year-old record of Middle and Later Stone Age innovation in an East African tropical forest
Source: Nat Commun. 2018 May 9;9:1832. doi: 10.1038/s41467-018-04057-3 (PMC5943315; doi:10.1038/s41467-018-04057-3)
Supplement: Supplementary file 3 — Supplementary Data 1 [file 41467_2018_4057_MOESM3_ESM.xlsx]

## Sheet: Sheet1
Catalog No.	Layer	Taxon*	Tooth§	d13C(‰) (VPDB)	S.D.	d18O(‰) (VSMOW)	S.D.
2187	1	Tragelaphus scriptus	LM12	-11.4	0.1	-2.3	0.1		* D, deciduous; L, lower; U, upper; M, molar; P, premolar; C, canine; I, incisor; CTH, cheek tooth (premolar or molar). Numbers indicate tooth place, where “0” means unknown: for example, UM0 could be the first, second or third upper molar; “LM12” could be either the first or second lower molar.
2265	1	Felis cf. serval	LP3	-8.1	0.2	-4.3	0.3		§ Where a genus or species ID was not possible Bovid size classes were established by adapting Brain’s (1981) weight-based system to East African bovids. Examples of Bovid Size 1 include dik dik (Madoqua sp.); of Size 1-2, bush duiker (Sylvicapra grimmia); of Size 2, reedbuck (Redunca redunca); of size 3, waterbuck (Kobus ellipsiprymnus); of size 4, buffalo (Syncerus caffer).
2240	1	Potamochoerus cf. larvatus	M	-6.8	0.1	-4.3	0.2		Brain, C. K. The hunters or the hunted? , (University of Chicago Press, 1981).
13569	2	Cf. Sylvicapra grimmia	LM0	-11.6	0.1	-4.9	0.1
9560	2	Bovid Size 1-2	UM0	-11.2	0.2	-3.5	0.1
9562	2	Bovid Size 1-2	CTH	-12.4	0.1	-4	0.1
10141	2	Bovid Size 3-4	UCH	3.2	0.1	-3.2	0.1
13463	3	Cf. Sylvicapra grimmia	UM23	-11.4	0.1	-3.4	0.1
13534	3	Cf. Sylvicapra grimmia	LP34	-9.8	0.2	-4.1	0.1
13464	3	Bovid Size 3	LI4	0.5	0.2	-2.4	0.1
13533	3	Bovid Size 3	LP2	-9.8	0.1	-4	0.1
13535	3	Potamochoerus cf. larvatus	CTH	-10	0.2	-3.5	0.1
13460	3	Phacochoerus cf. africanus	M	-0.2	0.3	-3.2	0.1
13465	3	Papio sp.	UM12	-11.5	0.1	-0.8	0.1
1234	3	Bovid Size 3-4 cf. Bovini	LM0	0.6	0.1	-3.9	0.1
1235	3	Bovid Size 3-4 cf. Bovini	LM0	0.1	0.2	-4.2	0.1
1281	4	Kobus ellipsiprymnus	UM0	0.4	0.2	-3.1	0.3
1279	4	Potamochoerus cf. larvatus	CTH	-6.6	0.1	-4	0.2
11029	4	Phacochoerus cf. africanus	CTH	-2.8	0.1	-2.3	0.1
11060	4&5	Cf. Sylvicapra grimmia	UM3	-9.8	0.2	-4.2	0.1
11151	4&5	Cercopithecinae	LP4	-9.9	0.1	-3.6	0.1
11152	4&5	Neotragini	UM3	-10.1	0.2	-3.8	0.2
1473	5	Bovid Size 1	UM3	-3.1	0.2	-2.2	0.1
1474	5	Sylvicapra grimmia	UM12	-1	0.2	-1.6	0.1
1475	5	Cf. Sylvicapra grimmia	LM3	-10.3	0.1	-3.1	0.1
1464	5	Phacochoerus cf. africanus	M	-2.6	0.1	-2.3	0.1
1465	5	Phacochoerus cf. africanus	M	-2.7	0.1	-1.7	0.1
1466	5	Phacochoerus cf. africanus	M	-6.9	0.2	-8.7	0.1
1472	5	Bovid Size 3	UM0	-0.4	0.1	-1.8	0.1
10750	6	Kobus ellipsiprymnus	UM3	0.3	0.2	-1.6	0.2
10751	6	Bovid Size 3	LP4	-0.8	0.1	-2	0.1
10752	6	Bovid Size 3	LI0	2.4	0.1	0.1	0.1
10747	6	Sylvicapra grimmia	UM12	-11.5	0.1	-4.2	0.1
10745	6	Neotragini	UM3	-11	0.2	-3.5	0.2
10742	6	Potamochoerus cf. larvatus	M	-11	0.2	-5.1	0.2
10746	6	Neotragini	LM3	-11.4	0.1	-3.1	0.1
10739	6	Phacochoerus cf. africanus	CTH	-1.1	0.2	-3.6	0.1
10740	6	Phacochoerus cf. africanus	CTH	-0.7	0.1	-1.3	0.1
10743	6	Colobus or large cercopithecine	LM12	-11.6	0.2	-3.7	0.2
10744	6	Colobus or large cercopithecine	UP4	-12	0.1	-2.2	0.1
11066	6	Potamochoerus cf. larvatus	UM12	-10.1	0.1	-4.6	0.2
11067	6	Phacochoerus cf. africanus	CTH	-2.9	0.2	-2.4	0.1
10994	6	Phacochoerus cf. africanus	CTH	2.1	0.1	-0.4	0.1
10995	6	Bovid Size 3	CTH	-5.2	0.1	-2.7	0.1
1676	6	Kobus ellipsiprymnus	LP4	0.7	0.2	-1.9	0.1
10628	7&8	Alcelaphus/Damaliscus	UM0	0.2	0.1	-1	0.1
10633	7&8	Cf. Raphicerus campestris	UM3	-2.1	0.1	-4.7	0.1
10634	7&8	Redunca redunca	UM12	-11.3	0.2	-2.9	0.1
1783	7&8	Phacochoerus cf. africanus	CTH	1.5	0.2	-0.7	0.1
1778	7&8	Phacochoerus cf. africanus	CTH	-1.8	0.2	-4.9	0.1
1780	7&8	Phacochoerus cf. africanus	CTH	0.4	0.1	-1.2	0.2
11103	9	Sylvicapra grimmia	LM3	-10.6	0.2	-2.8	0.1
11099	9	Cf. Tragelaphus scriptus	UM23	0.5	0.1	-0.7	0.1
11100	9	Phacochoerus cf. africanus	CTH	0.9	0.2	-0.8	0.1
10922	9	Kobus ellipsiprymnus	LM0	-0.3	0.1	-2.4	0.2
10920	9	Phacochoerus cf. africanus	DUP4	-2	0.1	-0.6	0.2
10917	9	Colobus sp.	UM3	-11.2	0.1	-3.1	0.1
1373	9	Sylvicapra grimmia	LM12	0.2	0.1	-1.6	0.1
1374	9	Sylvicapra grimmia	UM3	-3.7	0.1	-2.4	0.1
11014	10	Phacochoerus cf. africanus	M	-2	0.2	-0.9	0.2
11015	10	Phacochoerus cf. africanus	DUP0	-0.9	0.1	0.1	0.1
11515	10	Alcelaphus/Damaliscus	LM12	1.6	0.1	-0.5	0.2
11461	10	Alcelaphus/Damaliscus	LM1	-2.2	0.2	-1	0.1
11487	10	Cephalophini, small	UM23	-10.2	0.1	-3.6	0.1
11462	10	Kobus ellipsiprymnus	LM0	2.6	0.1	0.1	0.1
11511	10	Papio sp.	UM23	-9.2	0.1	0.1	0.1
1392	10	Cf. Sylvicapra grimmia	UM0	-4.6	0.1	-3.2	0.1
1393	10	Papio sp.	LP4	-9.3	0.1	-1.8	0.1
11367	11	Bovid Size 2	UM3	-1.8	0.2	-1.2	0.1
11371	11	Sylvicapra grimmia	LM12	-0.2	0.1	-2.4	0.3
11368	11	Alcelaphus/Damaliscus	UM3	-4.2	0.2	-1.6	0.2
11369	11	Alcelaphus/Damaliscus	UM0	-2.2	0.2	-1.3	0.1
11370	11	Alcelaphus/Damaliscus	UM0	1.1	0.1	-1.9	0.1
11329	11	Alcelaphus/Damaliscus	LM3	3.4	0.1	-0.7	0.1
11328	11	Phacochoerus cf. africanus	DUP0	-3.5	0.1	-0.7	0.1
11327	11	Papio sp.	LM3	-10.7	0.2	-3.3	0.1
11425	11	Alcelaphus/Damaliscus	LM3	2.7	0.2	-1.7	0.1
11426	11	Sylvicapra grimmia	UM3	0.8	0.1	-2.3	0.1
11427	11	Large tragelaphine (eland or greater kudu)	UP2	-7.1	0.2	-0.5	0.1
11428	11	Large tragelaphine (eland or greater kudu)	UP34	-6.8	0.1	0.3	0.1
11429	11	Large tragelaphine (eland or greater kudu)	UP34	-6.3	0.2	0.1	0.1
11323	11	Phacochoerus cf. africanus	CTH	-2.3	0.3	-3	0.1
11344	11	Papio sp.	LM3	-10.8	0.1	-2.4	0.3
11345	11	Cf. Syncerus caffer	UCH	2.3	0.2	-2.2	0.2
11346	11	Bovid Size 3 Cf. Alcelaphini	UM12	1.9	0.1	-0.6	0.1
1410	11	Bovid Size 2	UM0	0.3	0.1	0.2	0.1
1408	11	Bovid Size 3	UM0	1.8	0.1	-0.6	0.1
1407	11	Cf. Kobus ellipsiprymnus	LM0	1.3	0.1	-0.6	0.1
1406	11	Kobus ellipsiprymnus	LM0	3.3	0.2	0.2	0.1
10963	12	Bovid Size 3	UP34	-1.3	0.2	-4.5	0.1
10961	12	Phacochoerus cf. africanus	DUP4	-0.2	0.1	-1.6	0.1
10962	12	Phacochoerus cf. africanus	CTH	0.4	0.2	-2.5	0.1
10990	12	Connochaetes taurinus	UM3	-0.9	0.2	-1.2	0.1
1572	12	Bovid Size 3 Cf. Alcelaphini	UM0	-6.8	0.1	-3.6	0.1
11246	13	Kobus ellipsiprymnus	LM12	1.1	0.1	0.8	0.1
1425	13	Suid	CTH	-5.6	0.1	-6.5	0.2
13424	14	Bovini Cf. Syncerus caffer	LP2	-11.4	0.1	-3.8	0.2
13404	14	Bovid Size 1 Cf. Madoqua sp.	UM3	-7.5	0.2	-2.7	0.2
13423	14	Cf. Syncerus caffer	UM12	-2.9	0.2	-2.4	0.1
13425	14	Cf. Sylvicapra grimmia	UM23	0.4	0.1	-1.7	0.1
13426	14	Cf. Sylvicapra grimmia	LM2	-12.5	0.2	-5.4	0.1
1450	14	Bovid Size 1-2	LM0	-13.5	0.1	-5.4	0.1
1434	14	Bovid Size 2-3	LP0	0.3	0.1	-1.9	0.1
1436	14	Bovid Size 3	M	-1	0.1	-0.3	0.1
1451	14	Bovid Size 3	LM0	-2	0.2	-0.5	0.1
1585	15	Cf. Sylvicapra grimmia	UM0	-11.7	0.2	-3.7	0.1
1586	15	Cf. Sylvicapra grimmia	UM0	-12.5	0.1	-2.2	0.1
1581	15	Suid	C	-9.8	0.2	-2.9	0.3
1582	15	Suid	C	-11.5	0.1	-0.9	0.2
1614	17	Cf. Sylvicapra grimmia	LP3	-9	0.2	-1.5	0.1
1613	17	Tragelaphus scriptus	UP4	-11.3	0.1	-3	0.1
1635	17	Suid	CTH	-14.4	0.1	-6.2	0.1
11311	17	Cf. Sylvicapra grimmia	UM2	-12.7	0.2	-3.4	0.1
11309	17	Indet. Suid?	CTH	-13.1	0.1	-3.1	0.1
